# Supplementary material for: Robustness of the Cupriavidus necator-Catalyzed Production of α-Humulene
Source: Bioengineering (Basel). 2025 Mar 20;12(3):323. doi: 10.3390/bioengineering12030323 (PMC11939629; doi:10.3390/bioengineering12030323)
Supplement: Supplementary file 1 [file bioengineering-12-00323-s001.zip]

Archive with 1 entries (1 files):
- bioengineering-3381627-supplementary.pdf
